# Supplementary material for: Artemisinin-resistant Plasmodium falciparum clinical isolates can infect diverse mosquito vectors of Southeast Asia and Africa
Source: Nat Commun. 2015 Oct 20;6:8614. doi: 10.1038/ncomms9614 (PMC4616032; doi:10.1038/ncomms9614)
Supplement: Supplementary Data 1 — European Nucleotide Archive accession codes for 603 samples used in the present analysis. The samples and data used in this publication form part of the MalariaGEN Plasmodium falciparum Community Project (http://www.malariagen.net/projects/parasite/pf) and the Pf3k Project (http://www.malariagen.net/projects/parasite/pf3k). Specifically, these data belong to partner studies led by Dr. Rick Fairhurst. The contributing investigators and data producers have agreed to release the sequence data of these samples in the expectation that other researchers will find them useful and will respect the data-sharing principles that are guided by the principles of the Fort Lauderdale Agreement, (www.genome.gov/Pages/Research/WellcomeReport0303.pdf), and are available on the MalariaGEN website (http://www.malariagen.net/projects/parasite/pf3k/terms-of-use). [file ncomms9614-s2.xlsx]

## Sheet: ENA
Num	ENA-Accession		Supplementary Data 1. European Nucleotide Archive accession ID for 603 samples used in the present analysis. The samples and data used in this publication form part of the MalariaGEN Plasmodium falciparum Community Project (http://www.malariagen.net/projects/parasite/pf) and the Pf3k Project (http://www.malariagen.net/projects/parasite/pf3k). Specifically, these data belong to partner studies led…
1	ERS028720
2	ERS028721
3	ERS010066
4	ERS010059
5	ERS010064
6	ERS010063
7	ERS010062
8	ERS010058
9	ERS010067
10	ERS010057
11	ERS009720
12	ERS009721
13	ERS014165
14	ERS014166
15	ERS014167
16	ERS014168
17	ERS014169
18	ERS014170
19	ERS014171
20	ERS014172
21	ERS014154
22	ERS014173
23	ERS014155
24	ERS014156
25	ERS014157
26	ERS014158
27	ERS014162
28	ERS014163
29	ERS014164
30	ERS017693
31	ERS017695
32	ERS017696
33	ERS017697
34	ERS017705
35	ERS017698
36	ERS017699
37	ERS017706
38	ERS017700
39	ERS017707
40	ERS017702
41	ERS023736
42	ERS023737
43	ERS023738
44	ERS023739
45	ERS023740
46	ERS023741
47	ERS023742
48	ERS023743
49	ERS023744
50	ERS023745
51	ERS023746
52	ERS023747
53	ERS023748
54	ERS023749
55	ERS023750
56	ERS032060
57	ERS032248
58	ERS032681
59	ERS032036
60	ERS032029
61	ERS032249
62	ERS032246
63	ERS032683
64	ERS032259
65	ERS025100
66	ERS032026
67	ERS032243
68	ERS032686
69	ERS032255
70	ERS032050
71	ERS032014
72	ERS032037
73	ERS032687
74	ERS025262
75	ERS025263
76	ERS025265
77	ERS025266
78	ERS025257
79	ERS025267
80	ERS025268
81	ERS025269
82	ERS025258
83	ERS025271
84	ERS025259
85	ERS025272
86	ERS025273
87	ERS025274
88	ERS025275
89	ERS025276
90	ERS025277
91	ERS025278
92	ERS025279
93	ERS025280
94	ERS025281
95	ERS025260
96	ERS025282
97	ERS025283
98	ERS025284
99	ERS025285
100	ERS025286
101	ERS025287
102	ERS025288
103	ERS025289
104	ERS025290
105	ERS025291
106	ERS025376
107	ERS025377
108	ERS025378
109	ERS025379
110	ERS025380
111	ERS025381
112	ERS025382
113	ERS025383
114	ERS025384
115	ERS025385
116	ERS025386
117	ERS025387
118	ERS025388
119	ERS025389
120	ERS025390
121	ERS025391
122	ERS025392
123	ERS025393
124	ERS025394
125	ERS025395
126	ERS025396
127	ERS025397
128	ERS025398
129	ERS025399
130	ERS025400
131	ERS025261
132	ERS025401
133	ERS025402
134	ERS025403
135	ERS025404
136	ERS028696
137	ERS028697
138	ERS028698
139	ERS028699
140	ERS032688
141	ERS032689
142	ERS032690
143	ERS028700
144	ERS028701
145	ERS028702
146	ERS028703
147	ERS032691
148	ERS032692
149	ERS028704
150	ERS032693
151	ERS028705
152	ERS032694
153	ERS028706
154	ERS028707
155	ERS028708
156	ERS028709
157	ERS032695
158	ERS028710
159	ERS028711
160	ERS028713
161	ERS032696
162	ERS028714
163	ERS028715
164	ERS028716
165	ERS032697
166	ERS028717
167	ERS028718
168	ERS028719
169	ERS028722
170	ERS028723
171	ERS028724
172	ERS028725
173	ERS164673
174	ERS045932
175	ERS164672
176	ERS164666
177	ERS164667
178	ERS164668
179	ERS164671
180	ERS045938
181	ERS045939
182	ERS088703
183	ERS050873
184	ERS050867
185	ERS050881
186	ERS088704
187	ERS050891
188	ERS050879
189	ERS050861
190	ERS050876
191	ERS050887
192	ERS050863
193	ERS050883
194	ERS050884
195	ERS050862
196	ERS050871
197	ERS050880
198	ERS050878
199	ERS050886
200	ERS050889
201	ERS050869
202	ERS050882
203	ERS052780
204	ERS052785
205	ERS050865
206	ERS052784
207	ERS052781
208	ERS050859
209	ERS052790
210	ERS050874
211	ERS050860
212	ERS050864
213	ERS050870
214	ERS050872
215	ERS050858
216	ERS052777
217	ERS088705
218	ERS050885
219	ERS050875
220	ERS052778
221	ERS052783
222	ERS050866
223	ERS088706
224	ERS050890
225	ERS071770
226	ERS071771
227	ERS071773
228	ERS071774
229	ERS071776
230	ERS071777
231	ERS071778
232	ERS071779
233	ERS071781
234	ERS071782
235	ERS071784
236	ERS071785
237	ERS071787
238	ERS071788
239	ERS071790
240	ERS071791
241	ERS071794
242	ERS071796
243	ERS071797
244	ERS071799
245	ERS071800
246	ERS071802
247	ERS071809
248	ERS071812
249	ERS071815
250	ERS071816;ERS133342
251	ERS071818
252	ERS071821
253	ERS071822
254	ERS071824
255	ERS071825
256	ERS071827
257	ERS071829
258	ERS071830
259	ERS071831
260	ERS071832
261	ERS071835
262	ERS071837
263	ERS071843
264	ERS071839
265	ERS071840
266	ERS071925
267	ERS071841
268	ERS071844
269	ERS071846
270	ERS071847
271	ERS071849
272	ERS071850
273	ERS071852;ERS133343
274	ERS071933
275	ERS071927
276	ERS071856
277	ERS071858
278	ERS071859
279	ERS071861
280	ERS071863
281	ERS071921
282	ERS071866
283	ERS071878
284	ERS071870
285	ERS071922
286	ERS071873
287	ERS071881
288	ERS071875
289	ERS071876
290	ERS071883
291	ERS071884
292	ERS071886
293	ERS071928
294	ERS071887
295	ERS071919
296	ERS071889
297	ERS071890
298	ERS071892
299	ERS071893
300	ERS071930
301	ERS071894
302	ERS071895
303	ERS071897
304	ERS071898
305	ERS071931
306	ERS071924
307	ERS071900
308	ERS071905
309	ERS071902
310	ERS071903
311	ERS071913
312	ERS071907
313	ERS071908
314	ERS175810
315	ERS224899
316	ERS141501
317	ERS140925
318	ERS140926
319	ERS175811
320	ERS141474
321	ERS224909
322	ERS141499
323	ERS140927
324	ERS140928
325	ERS224904
326	ERS140930
327	ERS164622
328	ERS140931
329	ERS140932
330	ERS140933
331	ERS140934
332	ERS140935
333	ERS140936
334	ERS141406
335	ERS141478
336	ERS141408
337	ERS141409
338	ERS141502
339	ERS141411
340	ERS141498
341	ERS164619
342	ERS164617
343	ERS141412
344	ERS164616
345	ERS141480
346	ERS141414
347	ERS141415
348	ERS164623
349	ERS141481
350	ERS141417
351	ERS164624
352	ERS141418
353	ERS336355
354	ERS164620
355	ERS141477
356	ERS164615
357	ERS141420
358	ERS141421
359	ERS141483
360	ERS141423
361	ERS141424
362	ERS141484
363	ERS164613
364	ERS141426
365	ERS141427
366	ERS164618
367	ERS141504
368	ERS141429
369	ERS141486
370	ERS141432
371	ERS336396
372	ERS336342
373	ERS141512
374	ERS336337
375	ERS141471
376	ERS141487
377	ERS141435
378	ERS141436
379	ERS141466
380	ERS141505
381	ERS141469
382	ERS336343
383	ERS141438
384	ERS141439
385	ERS141489
386	ERS336349
387	ERS141441
388	ERS141442
389	ERS141490
390	ERS141444
391	ERS141445
392	ERS336399
393	ERS141513
394	ERS336390
395	ERS141447
396	ERS141448
397	ERS141492
398	ERS336333
399	ERS141450
400	ERS141475
401	ERS141451
402	ERS164610
403	ERS336361
404	ERS336384
405	ERS141472
406	ERS141493
407	ERS141453
408	ERS141507
409	ERS224879
410	ERS141456
411	ERS141457
412	ERS141468
413	ERS141495
414	ERS141459
415	ERS141460
416	ERS141496
417	ERS141462
418	ERS141463
419	ERS141508
420	ERS141465
421	ERS336346
422	ERS336332
423	ERS174509
424	ERS174566
425	ERS336394
426	ERS174474
427	ERS174475
428	ERS174510
429	ERS336335
430	ERS174476
431	ERS174477
432	ERS174478
433	ERS174479
434	ERS174480
435	ERS174481
436	ERS174482
437	ERS336398
438	ERS336365
439	ERS336359
440	ERS177357;ERS193641
441	ERS336377
442	ERS336383
443	ERS177359;ERS193651
444	ERS177360;ERS193656
445	ERS177361;ERS193661
446	ERS177362;ERS193666
447	ERS177363;ERS193671
448	ERS177364;ERS193676
449	ERS177365;ERS193622
450	ERS177366;ERS193627
451	ERS177367;ERS193632
452	ERS177368;ERS193637
453	ERS177369;ERS193642
454	ERS177370;ERS193647
455	ERS177371;ERS193652
456	ERS177372;ERS193657
457	ERS336371
458	ERS177373;ERS193662
459	ERS336393
460	ERS224882
461	ERS224887
462	ERS224867
463	ERS224893
464	ERS224897
465	ERS224888
466	ERS224877
467	ERS224902
468	ERS224907
469	ERS224912
470	ERS224917
471	ERS224922
472	ERS224868
473	ERS224873
474	ERS224878
475	ERS224883
476	ERS224875
477	ERS224923
478	ERS224870
479	ERS224905
480	ERS224895
481	ERS224915
482	ERS444722
483	ERS224876
484	ERS444691
485	ERS444675
486	ERS444667
487	ERS444651
488	ERS444635
489	ERS444721
490	ERS444714
491	ERS444706
492	ERS224886
493	ERS224891
494	ERS224896
495	ERS224906
496	ERS338571
497	ERS338572
498	ERS338573
499	ERS338574
500	ERS338575
501	ERS338578;ERS384286
502	ERS338583
503	ERS338591
504	ERS338592;ERS384297
505	ERS419202;ERS444686
506	ERS419123
507	ERS419131
508	ERS419147
509	ERS419163;ERS444670
510	ERS419171
511	ERS419187;ERS444662
512	ERS419195;ERS444678
513	ERS419124
514	ERS419132
515	ERS419140;ERS444654
516	ERS419148
517	ERS419156;ERS444646
518	ERS419164
519	ERS419172;ERS444638
520	ERS419196
521	ERS419204
522	ERS419211
523	ERS419133;ERS444717
524	ERS419141;ERS444709
525	ERS419157
526	ERS419181;ERS444693
527	ERS419205;ERS444724
528	ERS419027
529	ERS419059
530	ERS419067
531	ERS419075;ERS444712
532	ERS419083
533	ERS419028;ERS444696
534	ERS419044;ERS444680
535	ERS419052
536	ERS419068
537	ERS419076
538	ERS419092
539	ERS419108
540	ERS419045;ERS444656
541	ERS419053;ERS444648
542	ERS419061;ERS444640
543	ERS419093;ERS444719
544	ERS419101
545	ERS419109
546	ERS419117
547	ERS419038;ERS444703
548	ERS419062;ERS444695
549	ERS419070
550	ERS419110
551	ERS419039;ERS444687
552	ERS419055;ERS444679
553	ERS419071
554	ERS419079;ERS444671
555	ERS419048;ERS444655
556	ERS419072;ERS444647
557	ERS419088;ERS444639
558	ERS419104
559	ERS419112
560	ERS419041;ERS444710
561	ERS419097;ERS444694
562	ERS419113;ERS444718
563	ERS419142
564	ERS419150;ERS444677
565	ERS419158;ERS444669
566	ERS419190;ERS444661
567	ERS419198;ERS444685
568	ERS419206
569	ERS419127;ERS444653
570	ERS419135;ERS444637
571	ERS419167
572	ERS419175;ERS444723
573	ERS419199;ERS444645
574	ERS419207
575	ERS419214
576	ERS419144
577	ERS419168;ERS444708
578	ERS419176
579	ERS419184
580	ERS419192
581	ERS419215;ERS444716
582	ERS419169
583	ERS419177
584	ERS419201
585	ERS419236
586	ERS419241
587	ERS419246
588	ERS419256
589	ERS419227
590	ERS419247
591	ERS419218
592	ERS419223
593	ERS419233
594	ERS419272
595	ERS419239
596	ERS419254
597	ERS419259
598	ERS419269
599	ERS419273
600	ERS419225
601	ERS419235
602	ERS419250
603	ERS419255
